# Supplementary material for: A heritability-based comparison of methods used to cluster 16S rRNA gene sequences into operational taxonomic units
Source: PeerJ. 2016 Aug 30;4:e2341. doi: 10.7717/peerj.2341 (PMC5012273; doi:10.7717/peerj.2341)
Supplement: Table S1 [file peerj-04-2341-s002.xlsx]

## Sheet: Sheet1
Method	Number of OTUs Observed	Table Density	Mean Counts/Sample	No. OTUs in >50% Samples	No. Heritable OTUs (A > mean(A) & lower 95% CI > 0.01)
SUMACLUST (97%)	497321	0.002	81040	287	59
VSEARCH Distance (97%)	559402	0.003	81040	305	61
VSEARCH Abundance 97%	559402	0.002	81040	285	62
VSEARCH Abundance 98%	1090235	0.002	81040	339	54
VSEARCH Abundance 99%	3322682	0.001	81040	426	65
VSEARCH Dereplicated (100%)	9529033	0.001	81040	467	50
SWARM	3078044	0.001	81040	361	54
Minimum Entropy Decomposition	364	0.559	67247	203	43
UCLUST De Novo	864784	0.002	81040	329	66
UCLUST Closed Reference	11382	0.096	79330	667	126
UCLUST Open Reference	692047	0.003	81040	672	101
